# Supplementary material for: Homogeneity in immune features between colorectal liver metastases better identifies patients with good prognosis compared to pathological response to preoperative chemotherapy
Source: Oncoimmunology. 2023 Sep 14;12(1):2253642. doi: 10.1080/2162402X.2023.2253642 (PMC10503458; doi:10.1080/2162402X.2023.2253642)
Supplement: Supplemental Material [file KONI_A_2253642_SM2804.xlsx]

## Sheet: Supp Table 1
Supplemental Table 1 - Association between immune homogeneity (CD3 & MHC-I) and baseline clinico-pathological and immune caracteristics in patients with 2 or more CRLMs resected per hepatectomy
Variable		Homogenous N (%)	Heterogenous N (%)	P value
Age at surgery
	≤ 65	18 (62.1)	38 (56.7)	0.625
	> 65	11 (37.9)	29 (43.3)
Gender
	Male	21 (72.4)	46 (68.7)	0.713
	Female	8 (27.6)	21 (31.3)
Perioperative chemotherapy
	None	2 (6.9)	4 (6.0)	0.013
	With neoadjuvant	22 (75.9)	62 (92.5)
	Without neoadjuvant	5 (17.2)	1 (1.5)
Preoperative Bevacizumab
	No	3 (13.6)	10 (16.1)	0.781
	Yes	19 (86.4)	52 (83.9)
Rubbia-Brandt TRG score
	1	2 (9.1)	3 (5.0)	0.936
	2	2 (9.1)	8 (13.3)
	3	6 (27.3)	17 (28.3)
	4	10 (45.5)	28 (46.7)
	5	2 (9.1)	4 (6.7)
Blazer Score
	0% residual cancer cell	2 (6.7)	3 (4.5)	0.863
	1-49% residual cancer cells	18 (60.0)	39 (58.2)
	≥ 50% residual cancer cells	10 (33.3)	25 (37.3)
Number of metastases
	˂ 3	18 (62.1)	27 (40.3)	0.05
	≥ 3	11 (37.9)	40 (59.7)
Size of largest metastases
	˂ 3 cm	19 (65.5)	31 (46.3)	0.083
	≥ 3 cm	10 (34.5)	36 (53.7)
Margin of resection
	Negative	29 (100.0)	57 (85.1)	0.028
	Positive	0 (0.0)	10 (14.9)
Primary tumor site
	Colon	16 (55.2)	40 (59.7)	0.679
	Rectum	13 (44.8)	27 (40.3)
Primary tumor T stage
	1	2 (6.7)	2 (3.0)	0.669
	2	3 (10.3)	4 (6.0)
	3	17 (58.6)	45 (67.1)
	4	6 (20.7)	12 (17.9)
Primary tumor N stage
	0	12 (41.4)	20 (30.8)	0.316
	1	17 (58.6)	45 (69.2)
CEA pre-hepatectomy
	≤ 5.2 ng/mL	15 (71.4)	27 (46.6)	0.05
	> 5.2 ng/mL	6 (28.6)	31 (53.4)
Fong Clinical Risk Score*
	Low (0 to 2)	7 (36.8)	24 (40.0)	0.806
	High (3 to 5)	12 (63.2)	36 (60.0)
CD3 tumor infiltrating lymphocyte count
	Interface
	Low (≤ 1016.7 cells/mm2)	12 (41.4)	30 (44.8)	0.758
	Hi (> 1016.7 cells/mm2)	17 (58.6)	37 (55.2)
	Intratumoral
	Low (≤ 455.2 cells/mm2)	13 (44.8)	23 (34.3)	0.329
	Hi (> 455.2 cells/mm2)	16 (55.2)	44 (65.7)
MHC-I expression surface area
	Interface
	Low (≤ 52.6 %)	13 (44.8)	42 (62.7)	0.104
	Hi (> 52.6 %)	16 (55.2)	25 (37.3)
	Intratumoral
	Low (≤ 53.7 %)	10 (34.5)	37 (55.2)	0.062
	Hi (> 53.7 %)	19 (65.5)	30 (44.8)
Abbreviations: TRG, Tumor Regression Grade; T, Tumor; N, Node; CEA, Carcinoembryoinic Antigen; MHC-I, Major Histocompatibility Complex class-I. *Clinical Risk Score calculated giving one point for each of the following clinicopathologic characteristics, and where low risk is defined as 0 to 2 points, high risk as 3 to 5 points: node-positive (N+) primary cancer, disease-free interval (time betwee…
